# Supplementary material for: Genomic epidemiology demonstrates spatially clustered, local transmission of Plasmodium falciparum in forest-going populations in southern Lao PDR
Source: PLoS Pathog. 2024 Sep 23;20(9):e1012194. doi: 10.1371/journal.ppat.1012194 (PMC11449315; doi:10.1371/journal.ppat.1012194)
Supplement: S1 Appendix — (TSV) [file ppat.1012194.s009.tsv]

amplicon	amplicon_start	amplicon_end	ampInsert_start	ampInsert_end	ampInsert_length	fwd_primer	rev_primer
Pf_01_145448-145627-2	145415	145660	145448	145627	179	TTGTTCGATATGTTTAAATATATGATTCTCGAA	AATGTCCAATATGTCAAGGTATATTAAAGTATG
Pf_01_179891-180120-2	179865	180151	179891	180120	229	CGATGATATAACAACAAGCTTTGTCG	GGATCTGATACCTATAGCTTCCATATTTTCA
Pf_01_181559-181674-2	181527	181703	181559	181674	115	ATTAGCTTTTTCAAACCTTTCATTATTGTTTT	AATAAGCTTAGGCAAAAATTGGTGAAAAT
Pf_01_495969-496143-2	495939	496171	495969	496143	174	AAGCCACCAAAATATTATATACCACAAGAC	AAGGAAAATCTTTGGTGGGAAAAATAGA
Pf_01_500944-501178-2	500911	501201	500944	501178	234	AACACAAATTTGTGTAGAATGAAATATGGTAGA	GCTTATGTAGCCGTACCAGTAGA
Pf_01_512198-512388-2	512168	512418	512198	512388	190	CGAATCAAAGGTAGAAAATGATCTTGAAGA	CTGTGGATTATTTATACGATTCCTTTGACA
Pf_01_517559-517773-2	517526	517806	517559	517773	214	ATTATGATGATCAAAAATTTCAGTGGATTGATG	TCCCTTAATATGCTCATTTTATTTTCTATCAAT
Pf_01_529052-529245-2	529026	529276	529052	529245	193	AACAAAAGAGGGAAAGGAATAAAGCA	ACAAATTGTTAGTAACAACAACACATGTTTT
Pf_01_531684-531900-2	531656	531930	531684	531900	216	CTTTTTGGGCTTATTGTTTGGAAGAAAA	ACTGGATTCTTCTAATATTCTTTGCTCTCT
Pf_01_532688-532844-2	532659	532872	532688	532844	156	TGGGAAGAATGGTTTAATCGTAAAAATGA	GTCTTCGAAATAATGAACTCCCTTTTCT
Pf_01_533936-534159-2	533903	534192	533936	534159	223	GTGCACATTAATTATTCCTCCTAAATATCATAA	CACATCTGAAATATTTAAAGGTTTCAAATCTTT
Pf_01_534941-535114-2	534908	535147	534941	535114	173	TGTATGTGTGTTGATTGTAATTATAAGAATTGT	TCTTCTACAAAAATTATGAAAAAGTTTGGTTCC
Pf_01_535811-536008-2	535783	536038	535811	536008	197	AGGTGATAAAAATGAAAATTTGCACACA	ACATCATTTTTAAAATCAAACAACTGGAAA
Pf_02_109801-109988-2	109768	110018	109801	109988	187	CAACATTTCCACCATTTCTTCATTTTAATTTTG	CCTTACCATTTGGATTAAAACCTTCAGATT
Pf_02_278165-278336-2	278144	278369	278165	278336	171	CTTACCATTCGCGCTTTCTTG	AATATAGTACCAGAAAATGGAAGAATGTTAAAT
Pf_02_320785-320988-2	320760	321010	320785	320988	203	TGATCCAGGTGATATCTTTGTTCCT	CGATGGTTCACGTGTAACAACA
Pf_02_470492-470676-2	470459	470709	470492	470676	184	TGAACATGAAGAATATTGACATGAAACATTATA	GTATGTATTATACCCTCCATTTGATTATTCTCT
Pf_02_501397-501549-2	501365	501575	501397	501549	152	AAATTTAATAAAGTGACCAAATATAACGTCCA	ACCAGAGAGAATTTAAGCTTATCCCT
Pf_02_805822-805942-2	805795	805970	805822	805942	120	TTGGAAAATTTGAGAATCCTATGTGCT	TTCGATTTGCCTACAATTTGTGATTCTA
Pf_02_855446-855674-2	855413	855702	855446	855674	228	ACAAGAATGGAATTATGGATCAAATAGAAAATT	GACAACGAACAAAACTACAAAAATACCA
Pf_03_085429-085647-2	85401	85680	85429	85647	218	CCCAAGACCCATAGAAATGTTAAATGAT	TGAAGAAGTATTAAATGAAGAATTTTCAGATGC
Pf_03_141963-142180-2	141936	142210	141963	142180	217	AAAGCGAATAATGCCAATATGTTGTTC	TTTTTACAACTGACAAATTTGTTTTGTGTA
Pf_03_221405-221644-2	221378	221665	221405	221644	239	CATTAAACACACTGGAACATTTTTCCA	TATGCCAAATGACCCAAACCG
Pf_03_326980-327169-2	326952	327202	326980	327169	189	TGTGATGGTATAGAGACAACACAGTTAT	CCTCTGTTATATTATATTCACATTGTTCATCTC
Pf_03_573584-573767-2	573556	573797	573584	573767	183	TTTGCTAACTCTCATATATCCGATGTCT	ACACCATAATAATGATCATAAGGATGATCG
Pf_03_618396-618586-2	618367	618617	618396	618586	190	GGGACACTACAGACAAAAATAAATGATCT	CTGTAGAAACTCCTACTACCAATAATTTGAC
Pf_03_653988-654177-2	653958	654206	653988	654177	189	ATGTAACAAAAATTTCACCTAACGGTATAT	CTTTATGTATTTTTCAAAAATCGGCACGT
Pf_03_701787-701959-2	701754	701991	701787	701959	172	ATCACCATTCATATTATTATCTAGGTCCATTTT	ACAAACAATGATTTCTTTATACAAAACAAACA
Pf_03_750423-750628-2	750394	750658	750423	750628	205	AGGATAGTAGCAAAATGAATACTAGTGGT	AACGTTTAAATGAATTAATACCTCCACCAA
Pf_03_850816-850993-2	850788	851020	850816	850993	177	CCATTTTTATCTACACGTACTACATGCA	GCCAAATGTCTCTAAGAGTTACAGGAA
Pf_03_988811-988982-2	988782	989015	988811	988982	171	AGATTTGAAGATTTGCATATTTAGTTGGA	AGTCCACAAATAAATGATTTCTTAAATTATCCT
Pf_04_0109911-0110088-2	109878	110114	109911	110088	177	TTTTTAAAACTGGCAAATTATTTATTTCTGTCA	CATGAAACCGAAAACCCATTTTTCTT
Pf_04_0128066-0128189-2	128040	128219	128066	128189	123	CCTTTTCGTTATCTATCAATGGGCTT	TGGAAGCACTGGAAAGATTGAAAATATTAG
Pf_04_0133491-0133700-2	133463	133726	133491	133700	209	TTTTGGTTCAGTACTATCTCTTGCATTT	CGACACCAAATATTCAAGAAGAACCT
Pf_04_0141758-0141948-2	141730	141977	141758	141948	190	GACGATATATACCATGCTGATGATACAC	AAAGATCAAGCATTTGTCTGTCTATATCT
Pf_04_0191140-0191255-2	191108	191288	191140	191255	115	TACTCAAAATGGTGATATAAGTGCTAATCAAC	TCATAATCATCTGAGAGTTGATCAAAAATATCC
Pf_04_0415656-0415843-2	415624	415874	415656	415843	187	TGAATTAATAAAAGAACATGGTGGACCTTATG	AGTAACTGGATTTAAGACTTGAAAACATTTT
Pf_04_0544718-0544882-2	544686	544910	544718	544882	164	AACCCAGATAATCATTTATTAAATACAGACAC	TATGGAATATAAAAATCGCTAGCTGCAG
Pf_04_0748220-0748436-2	748189	748469	748220	748436	216	TACACATTTAGAGGTCTAGGAAATAAAGGAG	ACAATATAACATTTATCCTATTGCTTAAAGGTT
Pf_04_0748527-0748696-2	748494	748725	748527	748696	169	TGATGAAGATGTTTATATCATTAACAAAGTTGA	ACATCGCTAACAGAAATAATTTGATACTC
Pf_04_0802522-0802716-2	802491	802741	802522	802716	194	AATAAGCATCTGAACATTAAAGTTCAAACAA	CGCACATCGAATAATCTTCTTTGTG
Pf_04_0880825-0880993-2	880792	881025	880825	880993	168	ACATGTTACATAATCAGAATAAAAGGTTGAATC	ATTATTATTTTGCGTTTCATGTTCATAGGATA
Pf_04_1037634-1037844-2	1037602	1037868	1037634	1037844	210	ATTGAAGTACAATATGAAATCGATCTTGATAA	GTATTTGGTTTGTCAGGCAATTCG
Pf_04_1100656-1100831-2	1100629	1100863	1100656	1100831	175	CCCAAAACGGTTAATACTGAAGTTAGA	AGAAGAAGGACTTTTATAATTATCATCACCAT
Pf_04_1101748-1101958-2	1101722	1101990	1101748	1101958	210	GCAAAGAAAGCAAACGTGTAGAAATA	ACGATTTGAGTTTTACCACTTTTATCTTTTAT
Pf_04_1102389-1102581-2	1102362	1102609	1102389	1102581	192	CGTAGAGGTGTTGATGTTAATATGGAG	CTTCATCCAAACATACATCCTCTTTTTG
Pf_04_1113428-1113627-2	1113403	1113653	1113428	1113627	199	TAGATACGGTTTTCCATCCGATTCT	AGAAAATATGCTGCCACTAAACGTAG
Pf_04_1128488-1128673-2	1128461	1128705	1128488	1128673	185	CTGTCGCAAAAGAAGGTTTTGATAATA	ATGAATGAATAAATCAATTTTACCACGTCATT
Pf_04_1138060-1138283-2	1138028	1138316	1138060	1138283	223	AATACTTTTTCGGATTTTGTACTATATGTTGA	TGTATCATTCAGAAACGCTTAAATAAATATGAA
Pf_05_0269263-0269466-2	269240	269499	269263	269466	203	TTCTTCATAGTTGCATGGCCTTC	CCAAGGACTCATTCTCATTATTGTTTAAAATAA
Pf_05_0329372-0329554-2	329347	329581	329372	329554	182	CGATGTGTTAAAACAACAGGAGGAA	AGATGTTGTAGAATATTCGTGTCCGTA
Pf_05_0565092-0565277-2	565060	565310	565092	565277	185	TACTTTTGGATGAACATAATTTTAAAGAGCCT	TTCCCCTTATAATTAGATAAGAACAATATGGGA
Pf_05_0832893-0833080-2	832861	833110	832893	833080	187	GAAGAATGTTCCAATAATATAGACCAAACTCA	TCCCAAGTTAGCTACAAACATTTTATTTCT
Pf_05_0958058-0958222-2	958027	958255	958058	958222	164	AAATGTTTACCTGCACAACATAGAAAATTAT	TTTTGATGTAATTACATCCATACAATAACTTGA
Pf_05_0958384-0958510-2	958353	958542	958384	958510	126	AGATTTTTATTTAGAACAAGTGAGTTCAGGA	AATTTTACTTTCTTATTACATATGACACCACA
Pf_05_0991333-0991515-2	991300	991547	991333	991515	182	TCAGCCCATATCTTTTATTTACATACTAATTTG	TTCCAAATGATTTTCTCATTACTTCATATGCT
Pf_05_1042157-1042281-2	1042125	1042311	1042157	1042281	124	GAATGGAATATTTGTGATTTAGGATGTAATGC	CAAATATATCTCTTCGCATGTTTCTAAGGA
Pf_05_1309591-1309773-2	1309566	1309800	1309591	1309773	182	GTTCAATAGAAACCAACGACGAAGA	GTTTTGCAACCTCACTAAATCTTTCAT
Pf_06_0086246-0086422-2	86219	86446	86246	86422	176	TAAACAAACTAGTAGAACAAGGAACGC	TCCAACTTTTCATACAACATGGCA
Pf_06_0114484-0114647-2	114455	114679	114484	114647	163	AATTGTTGTTGTTACTATTTTTCGTGTTT	ACATAAGAATAAAGGAAATCATATGGACAACA
Pf_06_0145341-0145507-2	145314	145537	145341	145507	166	CCAATCAACAAAAGCTGATGAATCATC	TTTTTCCAAGGAAGGTAGAATATCAAATAC
Pf_06_0322857-0323081-2	322830	323113	322857	323081	224	TGTAGTGCCTGTCTAAATATCGATGAT	ACAACTTGTCTTTAACAATTCTGTTATTAGCT
Pf_06_0532192-0532383-2	532164	532411	532192	532383	191	ATGATCAAGCTGAATCTATCCTATTGGA	CTCATGGTATATTGTTTATTGGGATCCC
Pf_06_0799786-0799956-2	799753	799983	799786	799956	170	TTTGATTATGACAAGGATGAAATAAAATTACAC	ATGTGTGTACGTGATATATAAGAAGCA
Pf_06_1002583-1002776-2	1002555	1002803	1002583	1002776	193	GAGAGAAGAAAAGGAAAAGAATGATGCT	GCATTTTTGCTTCACCTAACTTTTCAC
Pf_06_1234457-1234602-2	1234426	1234629	1234457	1234602	145	AAGGATATAAATAATATGCCTCTTGAAGACT	CAATTTATGTTGTCGTCAGCATTCATT
Pf_06_1268159-1268349-2	1268126	1268382	1268159	1268349	190	GGAAACACTTAAATTATTGATTTCACATCTTCT	TGCTCAAGGATATTTAATTGTTAATAGAAATGT
Pf_07_0080240-0080439-2	80216	80463	80240	80439	199	TTGGTGCGATTTCTCATTTACAGT	GGCTCTCTATGTAATGGTTGGAGT
Pf_07_0080514-0080735-2	80491	80768	80514	80735	221	CGGCAATGCCTACTATTCCTAAG	GAATATGAAGATGCAGATGAAGATTTAACAAAA
Pf_07_0298880-0299007-2	298850	299035	298880	299007	127	ATCTTAGTAGATATATCATTCACAGTCGTC	TTTGTTAAGTTTTCTCTTGTGGAATCGA
Pf_07_0465326-0465547-2	465297	465576	465326	465547	221	AGAAACAACGAAAGAAAGAGTGAAACTAA	AAACTCACTATTCTGAACTTCCTTTGTTA
Pf_07_0505660-0505889-2	505631	505916	505660	505889	229	GTATTAGGGTTACCATCATTTGGAGAAAA	CCCCATGGTAAAAATATATTCGTGACT
Pf_07_0613481-0613662-2	613449	613689	613481	613662	181	CAAATCATTTGTGCTCTTATATTTTTATGCCT	AAAAAGCCACAAGGTAATTTGGAAATT
Pf_07_0729975-0730087-2	729943	730118	729975	730087	112	AATAAGAAATATGTCTTACAAGGAGATGTTTT	AAACATTATGTAGTCAACATATGAAGGAAAC
Pf_07_0752058-0752226-2	752025	752255	752058	752226	168	TGTAAGATTCTGTAAAGATAATTTTGCTTATGT	ACCTATTACAAGGTTTGTCATTATCGTAT
Pf_07_1149413-1149585-2	1149385	1149613	1149413	1149585	172	TCTGGACATGTAGATATTTGACTAGTCG	TGTATACTCTCACATATTCCCTTCAGTG
Pf_07_1358694-1358926-2	1358666	1358952	1358694	1358926	232	AAGGATCATTTCATTGAAGCCTCTAAAA	ACATAGCTTCCCAAAGTTTCTCTCTA
Pf_07_1359198-1359337-2	1359170	1359364	1359198	1359337	139	AGTAAATTTGAATGGCATACGTTATCGA	ACGCTTTTAACGAGAGTAGTAGTATGT
Pf_07_1359743-1359931-2	1359715	1359955	1359743	1359931	188	AGGAGGTACTGATTATTGGAATGATTTG	CCCCATTCACTAAACCATCTGAAG
Pf_08_0102323-0102503-2	102295	102531	102323	102503	180	AGAACTTGTCGCTATACCTTCATCTATT	TAGTTGTTGAAGAGTCAAGTTTTGTTCA
Pf_08_0115255-0115405-2	115231	115438	115255	115405	150	GACCCCGGAAAGGTTACAAATTAT	ATCTTTTGATGTGAATTTTTCATTACTATGATG
Pf_08_0336468-0336660-2	336438	336685	336468	336660	192	AATACATGAATATGATTAACAACGAACCCA	TTTTTCCCATCACTAAAAGGAAGAC
Pf_08_0339168-0339357-2	339139	339389	339168	339357	189	TGAGATAATCCTCCTGGAATATTTGTCAT	CTGAAGCGGTTGGATATTTGAAATATATATGT
Pf_08_0398571-0398744-2	398538	398776	398571	398744	173	TTCATTTTGTAACATTTCTACAATGTCAGTTAT	TTTTTGTACACCTACATATTGTAAAATCATGT
Pf_08_0477373-0477582-2	477345	477615	477373	477582	209	ACAGGTCTACCCATTGAACATTTTATAG	CTTGTTCATGTTATATGTACTTTGTATAGACTC
Pf_08_0549992-0550218-2	549962	550251	549992	550218	226	CATAAAAGAGGAAATCCACATACAATGGAT	GTGTATTTATTACAACATTTTGATCATTCATGC
Pf_08_0562395-0562618-2	562362	562651	562395	562618	223	CAATTTCATATAGCTAAAGAAATAGAAGGCTAT	ATTCAAAATTGCTTTTATCATTCATATGTTGTT
Pf_08_0933018-0933151-2	932990	933181	933018	933151	133	AACCTTGTAAAAGGAAAATGTCTTACGT	ATGCATATATTCAAAACCAATAGTACCACA
Pf_08_1056678-1056867-2	1056645	1056895	1056678	1056867	189	AGAAACAATTCTATGGATAATTCTGACAATATG	CATTGTCTAAAGCTTCGTTCTGAACTAT
Pf_08_1269320-1269455-2	1269294	1269482	1269320	1269455	135	CTCTTATATCAGGAGCAGCTATAGGA	TACTCCTCTTTGAAAAGCCAACTTTAC
Pf_08_1311941-1312142-2	1311909	1312173	1311941	1312142	201	GTACTTATAATTTGATGAACGATGGCTTTATG	CTTGATTAATTGTTGAACTAGTAGGAACAGT
Pf_08_1325126-1325311-2	1325093	1325343	1325126	1325311	185	ATTTTGCTACTTCAAAATCTAAGGTATAACATT	AACATAAAAACGTCCTTTATATCATCTAACTT
Pf_08_1344684-1344819-2	1344652	1344847	1344684	1344819	135	ATCTTTTCCATATATAATAACGCATGAATTCT	TGAGAACAGATGAAGTAACTACTCGATT
Pf_08_1362890-1363087-2	1362862	1363120	1362890	1363087	197	TCGACTTCTTTAAGAGAACAAACAGAAC	AAGTTTTCTTCTGAATAGTTCTACAAAGTATTT
Pf_08_1366771-1366965-2	1366743	1366993	1366771	1366965	194	CTCCTGAGGTAGCTTTAACTTCAAAAAT	GCTGTTATTACTGTTCCAGCTTATTTCA
Pf_08_1375002-1375229-2	1374974	1375255	1375002	1375229	227	GTGCTTGACTTTCGTGTAATAATCTCTT	GCTTCCGTACTTTTGTTAGATAACGT
Pf_08_1381276-1381463-2	1381243	1381492	1381276	1381463	187	AAAACCAAAAGCAATATAAATAAGATGAAATGT	AACACCAATTGTGTGAGTCCATATATTTT
Pf_09_0158679-0158883-2	158646	158911	158679	158883	204	ACATTTCTCTGATATCATTATTATAGCTATCGT	CCACTCTTTATGTTTGTTGAGGATAGTT
Pf_09_0163067-0163221-2	163034	163254	163067	163221	154	TCATCCAAACGATATAAATAAAACAGGTAATCT	ACCTTTATTTAATTCATTAGTTTTACCAAATGC
Pf_09_0163601-0163797-2	163576	163823	163601	163797	196	CAGCCAAACAAATTTTTGCTAACTC	TCATTTTGGGTAGTAGCTTGTAAAGC
Pf_09_0516903-0517092-2	516875	517125	516903	517092	189	CCATGCCCTGTGAATAGTATTACCTTAA	ATTTTGTATATCCAAAATTACATTGACAATTGT
Pf_09_0596133-0596334-2	596101	596365	596133	596334	201	ATTTGTTTTTGTTCTACATCAATAATTGGTTT	AAATAGAAGTCATATAGGTGACTGGAATCTT
Pf_09_0687890-0688056-2	687862	688088	687890	688056	166	AGAGGAATATATACATCCAAAGGTTCCC	TTTTTCATCTTTTTCTTTTATTAGATGCTCCT
Pf_09_1015129-1015342-2	1015101	1015372	1015129	1015342	213	AGCTACCGATTGAATAGTTGAATCTTTG	GTCGTTGTTTTCTATTTACTTTTGTTCCAA
Pf_09_1178893-1179078-2	1178861	1179111	1178893	1179078	185	TGAACGTTGAGAAATTACCTTTAGAAGATTAC	GCTCTTTTGTCTTGTAAAAATTCATTATATTCT
Pf_09_1202239-1202458-2	1202211	1202488	1202239	1202458	219	ATTCAGATGCTAAATCTTACGCTGATTT	GCACGAATTTTAAGATTGAAAGGTATTTGA
Pf_09_1360776-1360960-2	1360745	1360985	1360776	1360960	184	GACAAAACATGAACAAATTTCATACTTACCA	CCCACACTATCGAAGAACTGTTTTC
Pf_09_1406403-1406541-2	1406374	1406572	1406403	1406541	138	TCAGATTATCATAGTGTTGTGGATGAAGA	ATCACCTCGTATATATACAACATCATCTCTT
Pf_09_1437114-1437302-2	1437081	1437331	1437114	1437302	188	CATCATAATCATCTAATGATGTTAATCCTTGTA	GCACCATCATTAAATTTAGAAGAAACCCA
Pf_10_0377060-0377250-2	377027	377277	377060	377250	190	TTCGCAATATTTTATTCATACAACCATTTGAAA	TGCCCCTCTAGTTCATCTACTTTAAAT
Pf_10_0404432-0404621-2	404404	404653	404432	404621	189	CCAAATCTTAATCAACCTCATCCAGTTT	ATTCAATTATTTCATTTTTCGAACAATTGGAT
Pf_10_0828386-0828524-2	828359	828557	828386	828524	138	TTTATCAAACTTTGCTGTACCTTTGGA	TTGTTTTCACAAAATTTATTTTGATCATCATCA
Pf_10_0992367-0992544-2	992334	992572	992367	992544	177	AAATTGCCTATCATTAATGGAAAATATCCTCAT	TCCCTTTCAACTTTTTCATTTCAAGACT
Pf_10_1208157-1208354-2	1208132	1208382	1208157	1208354	197	GTTTATAATATGGCAGTGCCTCCTT	CACACCTCAGAAAAAGACTTATTCTTCA
Pf_10_1326349-1326574-2	1326316	1326605	1326349	1326574	225	GAATTCTCATCATCCTTATTTATGATATCACAT	GAGATGTTGATGATATGTATGAGTATGCTTT
Pf_10_1386693-1386876-2	1386665	1386909	1386693	1386876	183	CCATAAGTGCTACAGTTATATAGGACGA	AAACTTAAAAATGAGGACAAGGAAAATAATACA
Pf_10_1387017-1387187-2	1386985	1387218	1387017	1387187	170	TATGGTTTTACTACAATTTTTCGATAGCATCC	ATGCTCTATGAAAGTAAAATTATTCCAATCA
Pf_10_1399240-1399431-2	1399207	1399456	1399240	1399431	191	TCCATATTACCATTTGTTTAGTTACACTTAATT	TAGGAACATTTTCTGAAACAAGCGA
Pf_10_1399533-1399719-2	1399506	1399751	1399533	1399719	186	GATCAAGAAGGTCAAACTCATTCTGAA	AAGTCTTTATGTTTTTGATTAGGAAAAGGTTC
Pf_10_1399858-1400057-2	1399833	1400083	1399858	1400057	199	GAAGAAGATTCAGAACCATTTCCCA	CCTGGATATTTGTTTCTTGTTCAGGT
Pf_10_1436480-1436680-2	1436452	1436713	1436480	1436680	200	TAGGAATCGAATAAATGAGGAAAAGCAC	TCGTCATCATCATTTATTATGTGTTCAATTAAT
Pf_10_1569863-1570076-2	1569830	1570100	1569863	1570076	213	AGAGAAATAGAAAATGAAGAAAATCGTGAATAT	CCCATTCGCTTCTTCAATTTCTGT
Pf_11_0119485-0119693-2	119456	119726	119485	119693	208	GCTTCCATCTCCTTTATATTCATCAAGAA	GGAATTTTTAATGAATGGATTAAAACTAGTGAA
Pf_11_0356232-0356450-2	356204	356478	356232	356450	218	AGGGAAAAATTCGAACAATGAAGAAGAT	GTCATTTTCTTCCACTAATCCGGAATAA
Pf_11_0690174-0690315-2	690149	690344	690174	690315	141	CGATGTTCTTCTTCGGTAACATTGT	CCGAACTAGTGATAATATAAAACCCGAAA
Pf_11_0884621-0884768-2	884593	884796	884621	884768	147	AATTTACGAACAGAATGAAAACCAAACG	ATAAGTCTTTAAAATGTGTAAGGCACGT
Pf_11_1009854-1010039-2	1009822	1010072	1009854	1010039	185	GAAAATATTAAACTGTGAGCATATCTTGGTTC	TTGTTGATGAAACATATAAATTTGATTTCCAAG
Pf_11_1018934-1019086-2	1018901	1019114	1018934	1019086	152	GGCTAATAATAATTCTGTAGCTATACTACTACT	CCTCCTTTAGGTATTACGGTAGCAATAA
Pf_11_1019467-1019602-2	1019441	1019630	1019467	1019602	135	CTTCTCCGCTATCATTAAACATGGAA	TGCCCAGATTTAAATATAACAGCAAAGG
Pf_11_1293946-1294072-2	1293919	1294097	1293946	1294072	126	GAAGAGGACAGAATTATTGGGAACATC	TGGTCTATTGGATATGCGTGTTGTA
Pf_11_1294324-1294547-2	1294294	1294580	1294324	1294547	223	GGAAATGTCCAGTATTTGGTAAAGGTATAA	TCATCATAAACAGCTGGATATTTATAATTTGAA
Pf_11_1376183-1376374-2	1376158	1376403	1376183	1376374	191	GCTGCAAATTGAGCCATAGAAAAAT	GCGATAACACTAGATGTAAGATATGCATC
Pf_11_1419804-1419967-2	1419780	1419997	1419804	1419967	163	GTCGTCGTCATTATCTCCTTCATC	ATGCACATCTATACATGTGAATGATTTAGG
Pf_11_1529648-1529837-2	1529616	1529864	1529648	1529837	189	AGGATAAGAATTAACATTTCGACTGCTAAAAT	GTACAAATGCAAATCGTTATCAACAGG
Pf_11_1552430-1552655-2	1552397	1552685	1552430	1552655	225	AAGGGAAAAATAATGGATAATATAGTTGTGAAT	ATTTAGTTCTATACCTTTGTCAATTTGCTC
Pf_11_1750865-1751054-2	1750833	1751083	1750865	1751054	189	CATCAACATATAGTCGTTATAAAAGAGCACTT	GGCGTTTCCTCATTTTCTTTACTATTGTA
Pf_11_1816211-1816423-2	1816181	1816451	1816211	1816423	212	GGGTAGATATCGTTATAAGGGCTATAATGT	CCAAAAATACGATGTGATGAAGAATGAA
Pf_12_0063161-0063285-2	63129	63317	63161	63285	124	TTGCATACATTCTATTAAAAACTTTGGGTACT	AACAACACATTTATCTTATTTACCCGTATCTC
Pf_12_0077043-0077202-2	77011	77235	77043	77202	159	CCCTGCAATTTTTCTAATTCACTTTTGATAAG	AAAGATATTAAAGAACTAGAAGAAGTCATCTCG
Pf_12_0371972-0372133-2	371945	372165	371972	372133	161	ACGTTCCTCTCAAATATTTTCTGATGC	ACCATAACAAAAACAATATACAAGTAATGGTT
Pf_12_0418792-0419010-2	418762	419042	418792	419010	218	ATGTACACCAACCAAAACATATATTAAAGA	TTCTTGATGATCATCATTTTCTTCATCATCAA
Pf_12_0659891-0660012-2	659858	660039	659891	660012	121	GTTAATACTGGTACTATTATACCATATGTTGCT	ATTCACCAACCTTTTTAGAATCAAGCT
Pf_12_0684081-0684276-2	684051	684301	684081	684276	195	GTTGGTAAGTCTACCATTTTTAATCGACTA	CACCATGTATACCATCAACGACAAA
Pf_12_0802621-0802751-2	802592	802784	802621	802751	130	GTGAAGATGAATCAAAGGAAATTTCTTCC	TTTGAAATTTCTCTTTGTAACATTTTATTTCCA
Pf_12_0907094-0907321-2	907062	907352	907094	907321	227	AGATGTACAAAATTTGAAGTACCAACATATAC	ATTTTCCTTAGAACAATTAGTTTCTATGCTT
Pf_12_0943258-0943428-2	943227	943456	943258	943428	170	ACCCTACTTATACAAAGAGATAAAGAAGTAG	AATTCCCTTTTTGTTTGGTTTCCATATT
Pf_12_1022591-1022778-2	1022567	1022802	1022591	1022778	187	GGATGATATTCCCACGACGTCTAA	AAAATTGTAGCAGCACACCCATAA
Pf_12_1398809-1398926-2	1398777	1398953	1398809	1398926	117	AATGTATATAATAATGATTCTAGCCCAAAGGA	TCTGTGGATAATTCTTGGTCCTTATGA
Pf_12_1597979-1598134-2	1597947	1598162	1597979	1598134	155	ATTAGACATTTATGAAAAGGAACAAAAGGATA	CCACTTCAATATTTTCTCCCTCCAATTT
Pf_12_1850311-1850534-2	1850282	1850563	1850311	1850534	223	AAATGAAACACAATGTTTTTGGTTAGAAT	TTTTTAAATTGAACGGTGTTTCATTAAGC
Pf_12_2050125-2050314-2	2050099	2050346	2050125	2050314	189	CCACTTGGTTTTGATTATCTCCCATT	AAAAACATACCTAGACATTTGAATGTCTTAGA
Pf_13_0103244-0103470-2	103211	103497	103244	103470	226	TGTGTGATCAAAAAGAAGAAATATATAAAGAGT	GGAGGCTGACTTTTAATTCTTGGTTTT
Pf_13_0103659-0103887-2	103631	103916	103659	103887	228	GAAAAGAAGATCCAACTGACAGAGAAAA	ATGTAGTTGATTGTGTACTAGATAATGCA
Pf_13_0156575-0156708-2	156542	156740	156575	156708	133	AGTATATACAATAGTACACCTCCATATAGAGTT	AGAATTGCTCATTAATCTATTTTGTTGATTTG
Pf_13_0301903-0302115-2	301870	302143	301903	302115	212	ACCATATAAATATTGTTGAAGTAGAGGATAAGA	CAAAGAGAAATGTGTCTGATGATGTGTA
Pf_13_0530426-0530622-2	530398	530648	530426	530622	196	GAAACAGGTGTTTTATTATCCAGAGGTT	CTGATGAAGAACCATCACCACAATAA
Pf_13_0757364-0757492-2	757336	757521	757364	757492	128	TAGGGTTCTTCTTACCGTTTTATCGTAA	GGCTTTTTCATTGGACATATATTTGTGAG
Pf_13_0937375-0937563-2	937345	937594	937375	937563	188	ACATTCAATCCTTTTACCCAAACTTTTACA	GGACATTTTTCAATAAATTCATCAACTTTGC
Pf_13_1150303-1150495-2	1150279	1150528	1150303	1150495	192	TAACAACCCCTCCATCAACATCTT	CAACACTTCTATATCTTCTTTCTTCATCATTCT
Pf_13_1419543-1419681-2	1419519	1419711	1419543	1419681	138	GAAATGTCGATTCTCCTCCTTGTG	AACAAGAAGATGAAAACAAGGAAAAATCAG
Pf_13_1465148-1465373-2	1465123	1465399	1465148	1465373	225	TTATCTGGCTTTTCATGTTCTTCCC	GAAACCCGAAAATAAGCACGATAATC
Pf_13_1465583-1465810-2	1465556	1465838	1465583	1465810	227	GATTTGGTGGATTTTCTGGATTTTCAT	CCAGGTCAAGAAAAAGAGAAATCTTACA
Pf_13_1466201-1466390-2	1466168	1466418	1466201	1466390	189	CTCTATTGATTCGGTCATTTAAATGTTTTCTTA	GCAGTACCTCTAGCTATGAAATTGATAC
Pf_13_1725354-1725582-2	1725321	1725608	1725354	1725582	228	TCATATGCTTCTACATTCGGTATAATAGAAGAG	GATATTAGTCAACAATGCTGGCGTAT
Pf_13_1865942-1866090-2	1865916	1866120	1865942	1866090	148	ACCTATCAATGTGATAACAGCAGAGA	GACATAGGATCTATTAAATCATTGCTTCCC
Pf_13_1876352-1876543-2	1876325	1876575	1876352	1876543	191	CCAGGACAATTTAAACCTACCAAATGA	ATGTTACATCAAAAGATGTTAATACAGAATGT
Pf_13_1879468-1879684-2	1879436	1879717	1879468	1879684	216	ATGGAAGGCATTTTTATAACCACATTATTATT	AATATCCCAGGACAAGATAAAATATTAAAAGGA
Pf_13_2114965-2115142-2	2114933	2115174	2114965	2115142	177	ATGAACTTCTGTATCTATAGTCGATTTTGTTA	ACATTTTATTGTTGTTAGAATACCTCTAGTTT
Pf_13_2115469-2115701-2	2115441	2115731	2115469	2115701	232	AATGGACGTAATACTGCATTCATATTTT	GATGACAAGATTAAAAATACATCAGGCTCT
Pf_13_2124632-2124847-2	2124599	2124876	2124632	2124847	215	ACTAATTTGGTTTCAATAAAATTATCAGCTTTC	GAAGAATTTTAACACAAGGAGATCATCAC
Pf_13_2180851-2181073-2	2180818	2181106	2180851	2181073	222	TCACGTATCTATGAAAAAGGATATGTGTATATA	TTAACATGAATAGACTATTCGATTTTGAACATA
Pf_13_2298810-2299035-2	2298779	2299062	2298810	2299035	225	AGCTTGGTGAAATAATTAATAAAACCACTAG	GCCAAACAGAAAATCGAAAAGATTCAT
Pf_13_2479083-2479248-2	2479052	2479277	2479083	2479248	165	GAGCTTATAAAGAGAAATTTTCATGTTAGCG	AAAGTCTTCCTTGATTTCTTTATCCAAGG
Pf_13_2481075-2481301-2	2481042	2481330	2481075	2481301	226	GTTTCAAGTCTGCTTTATCAAAAATGAATAATA	GGCTTGCTTTCCATTTAAATAATAACCTT
Pf_13_2545676-2545807-2	2545647	2545834	2545676	2545807	131	AACATCACCTTTATTAAACTGACCATTAA	TAGTGGAGATTGGAATGGACAAGTTAT
Pf_13_2669133-2669316-2	2669102	2669348	2669133	2669316	183	AAATTTACATGATGTAACTGAATCTCAGCTT	TGGTATAGTAGCCAGTATTCTTTTTATGAAGT
Pf_13_2735465-2735596-2	2735432	2735625	2735465	2735596	131	AAAAATATTGTATTCTTTAGGAGTGACGTTTAA	ATTATTAGACCATCCTGAGGAAAAAGAAA
Pf_13_2837435-2837626-2	2837410	2837659	2837435	2837626	191	TGCTGACGATATGAATGATGACATG	TTCATATTATTCTCTTCATTCAAATTATCAGCT
Pf_14_0039953-0040137-2	39920	40170	39953	40137	184	CCAACTATATCTGTTCCATAAATGGTTATATTT	ATTTATTTGGATTGAGATCTTAATGTTCAAAGT
Pf_14_0120202-0120353-2	120178	120383	120202	120353	151	CACATATCGCGTCCTTATCACATC	AAACAGAAAGAATGGTTTAGAAATGTACGA
Pf_14_0150105-0150294-2	150075	150318	150105	150294	189	CCGAAAATAGAACTCCATATGTTCATTACC	GTCTGGAACGAGAAGATGTCTTTG
Pf_14_0279648-0279797-2	279618	279824	279648	279797	149	ATTTCTTAGGTTTATTCCGGATAAATGTTT	ATTTCCCATTACTTATGGGAAGTTTCG
Pf_14_0407379-0407571-2	407346	407604	407379	407571	192	TCGTCTTTCTGTTCATTATCCATATAATCTTTT	TGAACTCTTTAAATTATCCTTTTTGAATATCCA
Pf_14_0564208-0564377-2	564177	564409	564208	564377	169	AAAATCTTTTGGTATTGTATTTTGACTGCAC	AAACGGAATCACTTATGGATACCATTTTATTT
Pf_14_0774315-0774542-2	774285	774567	774315	774542	227	TTTGTTATCAATTTGGTGAACAAACACAAT	AGCTTGTCCATAAAACGATAAACGT
Pf_14_1038369-1038486-2	1038340	1038518	1038369	1038486	117	ACACTTCAACTACACTTTTTAATTTAGCC	AGATCTTATGTTAAACTTCTAGAAGATGAAGT
Pf_14_1224373-1224486-2	1224341	1224519	1224373	1224486	113	AGCAGGTACTGAAAAATTCAAAATCATAATTA	TCAGATGATATATGGAAAATAAACAAATGTTCT
Pf_14_1719611-1719725-2	1719579	1719758	1719611	1719725	114	AATTCTCAAAATAAAATCTGCAGAAATTCTTT	TTCTTATTCTGTTTATTTGGTGAACATTTAGAG
Pf_14_1956129-1956303-2	1956096	1956331	1956129	1956303	174	TTTTTCTCCACTTTGTAATTTTTATTGTTGAAT	TGGTATTCTAGTAAAAATTCGGGTGGTA
Pf_14_1971436-1971660-2	1971403	1971692	1971436	1971660	224	CCAAATTTCATCATATTCATTACGGTTACAAGA	ATTGATTATTTTTCTTTTGCCTTATAGTTCCA
Pf_14_1992240-1992426-2	1992213	1992458	1992240	1992426	186	TCTTTTTATCACATTCAAAGACGGCAT	ATCTTATTATGAAAGCTGTACATCCGATTTTA
Pf_14_2081400-2081598-2	2081371	2081631	2081400	2081598	198	TTCGGTCTTCTTCATTTGATTTCTTAACA	CTCCCAATTTTTATAAAGCATTAATTACAGAAA
Pf_14_2086361-2086503-2	2086328	2086533	2086361	2086503	142	TCCTTCTATAACCTTTGTATTATTTTCATGTGT	ACAAGAACTTTCTAATGCTCAAACAATAGT
Pf_14_2355703-2355821-2	2355671	2355854	2355703	2355821	118	ACCCATTTAACGAGTATGAAAAATATGACAAA	ATGACATAATAATATCGTTTTTGGATTGTATCC
Pf_14_2524962-2525089-2	2524931	2525119	2524962	2525089	127	ATGATCTTCTCTGAAATTTACTTGAATTGTT	ACCAAACTTTTGGAGATTTCAAGATTATGA
Pf_14_2575531-2575663-2	2575498	2575689	2575531	2575663	132	TGATAACGATAATAAATTTGAAGAAGATGAAGA	CATTATTATTTAACGTCGCTGGGTCA
Pf_14_3091111-3091294-2	3091080	3091326	3091111	3091294	183	TTGTATTTGTAATTCTTTAGCTTCCTGAACA	ATTAATAAAAGTTCATCCTTTTTGAACCAAAA
Pf_14_3120905-3121141-2	3120885	3121174	3120905	3121141	236	GGGAAATGCACTACGCTCAA	TGTAACTCCACCTGAATTATATAATGTAGAAGA
Pf_14_3121663-3121811-2	3121630	3121844	3121663	3121811	148	AAACAAAATAAAGAAGAAAAACAAGAAGAAGAT	CATTTATGTATGTTACTTCTTCTTCATCTTCAT
Pf_14_3124642-3124840-2	3124614	3124870	3124642	3124840	198	CAGATTATTTGGTAATGAACAACCAGGA	AGGTCTTCCTAATCTTGAACCATCATATAA
Pf_14_3126025-3126229-2	3125992	3126258	3126025	3126229	204	TCAAATGAAGATTTTCCGTTAATAAAAGAAAAT	CCATCTCTAGGTAATAACGTACCATTAGA
Pf_14_3189500-3189672-2	3189467	3189697	3189500	3189672	172	TGGTAAAAATGAAGCATTTAAAAAGTATTCACA	TAAGCCTCTCGTTATTTTGCACAAG
Pf_14_3193666-3193812-2	3193633	3193838	3193666	3193812	146	GAAAAATGTTAGAAGATTATTGTTATGAAAGGG	CTCAACGTACAACCACTGTCTATATG
Pf_14_3214283-3214477-2	3214253	3214502	3214283	3214477	194	AATTCATTTATGGAATCATACACTTGGTGT	TCAATTGATGGTTGCCTTTCGATTA
