# Supplementary material for: Genomic epidemiology demonstrates spatially clustered, local transmission of Plasmodium falciparum in forest-going populations in southern Lao PDR
Source: PLoS Pathog. 2024 Sep 23;20(9):e1012194. doi: 10.1371/journal.ppat.1012194 (PMC11449315; doi:10.1371/journal.ppat.1012194)
Supplement: S2 Appendix — (CSV) [file ppat.1012194.s010.csv]

barcode	Seq_name	qPCR	PCR_Result_Species	Survey	District_ID	RDT_Result	Symptomatic_Feverish	Sought_Treatment_For_Fever	Took_Antimalarial_Drugs	Stayed_Overnight_Away_From_Home_Village_In_Previous_Month_For_Agricultural_Or_Forest_Reason	log_qPCR_density	log_total_reads	Cluster	post_coi_med	post_coi_mean	post_effective_coi_med	post_effective_coi_mean	post_relatedness_med	post_relatedness_mean
8038729682	8038729682_S8	31205.3	Pf	FTAT	PT	Pf	0	NA	0	1	4.494228362	4.821611774	E	2	2.17225	1.232062353	1.237899524	0.782690686	0.781459768
8038729970	8038729970_S26	4.412615	Pf	Baseline	PT	Negative	0	NA	NA	0	0.644696037	6.361932284		1	1	1	1	0.501722952	0.500533087
8038729999	8038729999_S15	1.0586	Pf	Baseline	PT	Negative	0	NA	NA	0	0.02473189	6.427841222		1	1	1	1	0.497695704	0.499751619
8038730037	8038730037_S2	0.427635	Pf	MTAT	PT	Negative	0	NA	0	0	-0.368926757	4.43442518	D	2	1.93225	1.042313739	1.050812441	0.937825331	0.84858799
8038730135	8038730135_S35	0.133937	Pf/Pv	Baseline	PT	Negative	0	NA	NA	0	-0.873099433	4.827795603		1	1	1	1	0.512506899	0.50374105
8038730158	8038730158_S28	1380.73	Pf	FTAT	PT	Pf	0	NA	0	1	3.140108761	4.589055531		1	1.01075	1	1.000200445	0.503920429	0.503499613
8038730161	8038730161_S18	100.4962	Pf	FTAT	PT	Negative	0	NA	0	1	2.00214964	6.49273637		1	1	1	1	0.494548841	0.500345752
8038730164	8038730164_S19	0.005299	Pf	FTAT	PT	Negative	0	NA	0	1	-2.27580608	4.436464798	E	1	1.01625	1	1.000302533	0.51017918	0.510307279
8038730179	8038730179_S23	1.88328	Pf	FTAT	MP	Pf	1	NA	1	1	0.274914894	4.479935034	G	1	1	1	1	0.494662304	0.494262491
8038730208	8038730208_S7	1198.219	Pf/Pv	FTAT	PT	Pf	0	NA	0	1	3.078536202	3.745543202	A	1	1.01475	1	1.00029926	0.495992772	0.501056999
8038730227	8038730227_S5	942.702	Pf/Pv	FTAT	PT	Pf	0	NA	0	1	2.974374428	3.934296407	A	1	1.01175	1	1.000305064	0.511558742	0.508382776
8038730246	8038730246_S11	36.02283	Pf	FTAT	MP	Pf	1	NA	1	1	1.556577829	5.344032505	G	1	1.01275	1	1.000164685	0.50542372	0.508438688
8038730249	8038730249_S27	1212.043	Pf/Pv	FTAT	PT	Negative	0	NA	0	1	3.083518028	6.773221641	A	1	1.41	1	1.206264538	0.501036988	0.494922944
8038730290	8038730290_S35	1297.813	Pf	FTAT	PT	Pf	1	NA	1	1	3.11321212	7.034275464	B	1	1	1	1	0.496605653	0.494513453
8038730296	8038730296_S13	0.807542	Pf	Baseline	MP	Negative	0	NA	NA	0	-0.092834881	5.740900881	I	1	1	1	1	0.491305056	0.494609768
8038730307	8038730307_S6	304671.9	Pf	FTAT	PT	Pf	0	NA	0	1	5.483832401	6.7061319	A	1	1	1	1	0.493465965	0.494357078
8038730308	8038730308_S27	0.586207	Pf	MTAT	PT	Pf	0	NA	0	0	-0.231949	5.680601086	B	1	1	1	1	0.494962549	0.494823515
8038730356	8038730356_S7	3.478167	Pf	FTAT	SB	Pf	NA	NA	0	1	0.54135043	6.96537877		1	1	1	1	0.500223783	0.496776051
8038730404	8038730404_S34	4018.86	Pf	FTAT	PT	Pf	1	NA	0	1	3.604102877	7.089797831	E	2	2.4385	1.857718851	1.770406442	0.35914189	0.384154305
8038730424	8038730424_S33	1285.424	Pf/Pv	FTAT	PT	Negative	1	NA	0	1	3.109046404	6.547206552	A	1	1	1	1	0.510023899	0.505464856
8038730440	8038730440_S30	7943.063	Pf	FTAT	PT	Pf	1	NA	0	1	3.899988007	7.043579882		2	2.88975	1.781244652	1.722945275	0.542196496	0.488697166
8038730452	8038730452_S15	11151.06	Pf	FTAT	PT	Pf	0	NA	0	1	4.047316153	4.406846633	A	2	2.029	1.027383916	1.032353907	0.966820434	0.897716435
8038730464	8038730464_S22	1465.818	Pf/Pv	FTAT	PT	Negative	0	NA	0	1	3.16608005	4.396495752	A	1	1.01375	1	1.000240827	0.514152704	0.509447482
8038730517	8038730517_S10	1163.865	Pf	FTAT	PT	Pf	1	NA	1	1	3.065902608	3.900312497	B	1	1.01575	1	1.000264697	0.505303071	0.505217051
8038730546	8038730546_S14	297695.8	Pf	FTAT	PT	Pf	0	NA	0	1	5.473772708	6.72350304	A	1	1	1	1	0.499956594	0.503266354
8038730548	8038730548_S20	10897.07	Pf	FTAT	PT	Pf	0	NA	0	1	4.037309741	5.87822987	E	1	1	1	1	0.497802206	0.500462912
8038730551	8038730551_S26	3871.161	Pf	FTAT	PT	Pf	1	NA	0	1	3.587841234	6.754174889		2	1.99975	1.722925964	1.721849352	0.277074036	0.277997661
8038730552	8038730552_S33	90.6993	Pf/Pv	Baseline	MP	Pf	0	NA	NA	1	1.957603935	6.538375265	H	1	1	1	1	0.514482533	0.506460643
8038730670	8038730670_S21	1011.122	Pf/Pv	FTAT	PT	Negative	1	NA	0	1	3.00480356	5.21430064	A	1	1.01075	1	1.000142721	0.502265297	0.504830318
8038730679	8038730679_S6	23.07385	Pf	FTAT	MP	Negative	0	NA	0	1	1.363120065	4.529828019	F	3	3.27525	1.236277302	1.241653102	0.89111515	0.889117752
8038730681	8038730681_S29	27175.89	Pf	FTAT	PT	Pf	1	NA	1	1	4.434183776	6.908042403	F	3	3.201	1.741187427	1.741208549	0.64192184	0.638519731
8038730689	8038730689_S17	20.53137	Pf	FTAT	PT	Pf	1	NA	0	1	1.31241793	6.30155127	B	1	1	1	1	0.512185017	0.506656427
8038730697	8038730697_S16	19139.18	Pf	FTAT	PT	Pf	0	NA	0	1	4.281923327	4.58810356	B	3	3.331	1.328452597	1.334024995	0.851871361	0.849607771
8038730716	8038730716_S9	14150.02	Pf	FTAT	PT	Pf	1	NA	0	1	4.150757054	4.962681802	D	1	1.012	1	1.000184038	0.500411163	0.507702067
8038730724	8038730724_S2	9651.232	Pf	FTAT	PT	Pf	NA	NA	0	1	3.984582755	6.362856855	F	1	1.00625	1	1.000083717	0.498379107	0.499075701
8038730751	8038730751_S14	0.436347	Pf	MTAT	PT	Pf	1	1	1	1	-0.360168006	6.068211473	B	1	1	1	1	0.488626795	0.496301934
8038731781	8038731781_S23	4164.033	Pf	FTAT	PT	Pf	0	NA	0	1	3.619514163	5.701472136	B	2	2.19175	1.337874343	1.342174252	0.682298919	0.68853611
8038731821	8038731821_S4	2678.117	Pf	FTAT	PT	Pf	1	NA	1	1	3.427829546	4.693445533	B	3	3.28175	1.545274942	1.551141999	0.745876759	0.747984468
8038731843	8038731843_S9	550.4897	Pf	FTAT	PT	Pf/Pv	0	NA	0	1	2.740749197	3.892484179	H	2	2.07	1.033969715	1.04051271	0.962901743	0.910502388
8038732062	8038732062_S31	4385.227	Pf	FTAT	PT	Pf/Pv	1	NA	1	1	3.641992079	7.048534829	D	1	1	1	1	0.504213659	0.496957879
8038732123	8038732123_S5	8680.693	Pf	FTAT	PT	Pf	1	NA	0	1	3.938554397	5.28304329	C	3	3.23725	1.212061779	1.218348097	0.901482172	0.898098634
8038732177	8038732177_S18	6625.027	Pf	FTAT	MP	Pf	0	NA	0	1	3.821187653	6.323663917		1	1.00225	1	1.000056593	0.501789662	0.499545819
8038732221	8038732221_S28	356.5794	Pf	FTAT	PT	Pf	1	NA	1	1	2.55215625	6.467508806	B	1	2.0475	1	1.375386715	0.458638801	0.503058092
8038732223	8038732223_S32	48.49593	Pf	Baseline	MP	Pf	0	NA	NA	1	1.685705292	5.558912473	I	1	1	1	1	0.487601866	0.495346101
8038732241	8038732241_S13	6706.272	Pf	FTAT	PT	Pf	1	NA	0	1	3.826481164	4.408104227	A	3	3.2225	1.290654378	1.296695488	0.863289768	0.860743001
8038732273	8038732273_S19	1614.222	Pf	FTAT	PT	Pf	0	NA	0	1	3.207963262	6.60273512	E	1	1.61175	1	1.055024745	0.679661275	0.608077688
8038732274	8038732274_S31	582.959	Pf	FTAT	PT	Pf	1	NA	0	1	2.765638012	6.908309711	A	1	1	1	1	0.502197636	0.498119603
8038732279	8038732279_S32	3637.103	Pf	FTAT	PT	Pf	1	NA	1	1	3.5607556	3.924279286	B	2	2.1855	1.096608249	1.102473375	0.911604178	0.906185357
8038732409	8038732409_S30	1.131732	Pf/Pv	Baseline	SK	Negative	0	NA	NA	0	0.053743596	5.84794079		1	1	1	1	0.498140766	0.501235977
8038732412	8038732412_S8	81.9249	Pf	Baseline	PT	Pf	0	NA	NA	1	1.91341592	4.854500368	D	1	1.016	1	1.000317112	0.498113498	0.500080979
8038732494	8038732494_S11	7036.931	Pf	FTAT	PT	Pf	1	NA	1	1	3.847383293	4.860553603	C	1	1	1	1	0.503334927	0.498964328
8038732529	8038732529_S3	258789.9	Pf	Baseline	PT	Pf	0	NA	NA	1	5.412947323	5.505061753	C	3	3.62375	1.685710442	1.690079168	0.72207202	0.718999259
8038732640	8038732640_S29	615.0052	Pf	FTAT	PT	Negative	0	NA	0	1	2.788878788	6.740969567	C	2	2.85175	1.99867984	2.42559431	0.062896769	0.147252392
